# Supplementary material for: Identification of candidate genes conferring tolerance to aluminum stress in Pinus massoniana inoculated with ectomycorrhizal fungus
Source: BMC Plant Biol. 2020 Nov 16;20:521. doi: 10.1186/s12870-020-02719-3 (PMC7667757; doi:10.1186/s12870-020-02719-3)
Supplement: Supplementary file 1 — Additional file 1: Table S1. Primer sequences used for qRT-PCR in this study. [file 12870_2020_2719_MOESM1_ESM.xlsx]

## Sheet: Feuil1
Gene ID	Forward primer seqeuence	Reverse primer sequence
TRINITY_DN48446_c0_g1	TTCCACGAAGTTTCAC	ACAGGTCCAGCAATAA
TRINITY_DN47375_c2_g1	AGTGATTTACCGAGCA	ACCACCATTGTTTCCT
TRINITY_DN49617_c1_g1	CATTGAGTGCCTGTTG	AGGTCATTTCTGGGTA
TRINITY_DN47580_c3_g1	AAGGAGCGTAATCATAG	TTCACTGTCCCGTTAG
TRINITY_DN44727_c0_g4	TTGATTCCTCCTTCGT	GAGCAGATTGCCACTT
TRINITY_DN50117_c0_g5	CCGATCCCATACACGAT	GCTGCATCAAGCTCTCTG
TRINITY_DN41191_c0_g1	CGATCTCCAATCCACCAA	AGACGCTTACACGTACGC
TRINITY_DN50947_c2_g1	ACAGCTCCAGGGTCTCAG	CTGTTGAAGGGAGGACTT
TRINITY_DN41897_c0_g1	CTCGCTTAATCAGTGACCTATCA	TACTACTCCGACCAGTTCGCTT
TRINITY_DN38714_c0_g5	GCGATCACTAAATAGTAAGT	TCTTAGAGGCATTGCTCG
TRINITY_DN47195_c0_g2	CAACACGCTCAGTAACTA	ACGTGCTTCAGTCATAGC
Actin 2	AATCGGTCTTGTCTCC	TCACTTTCTGCTGCTAT
